# Supplementary material for: Genomic investigation of co-targeting tumor immune microenvironment and immune checkpoints in pan-cancer immunotherapy
Source: NPJ Precis Oncol. 2020 Nov 13;4:29. doi: 10.1038/s41698-020-00136-1 (PMC7666137; doi:10.1038/s41698-020-00136-1)
Supplement: Supplementary file 1 — Supplementary Table 1. Co-occurrence between genetic alterations of ICPs and TIME factors in pancreatic cancer [file 41698_2020_136_MOESM1_ESM.xlsx]

## Sheet: Co-occurrence table
A	B	Neither	A Not B	B Not A	Both	Log2 Odds Ratio	p-Value	q-Value
HDGF	MUC1	733	1	9	26	>3	<0.001	<0.001
TNFSF4	TNFSF18	751	0	0	18	>3	<0.001	<0.001
S100A9	MUC1	732	2	13	22	>3	<0.001	<0.001
S100A9	HDGF	738	4	7	20	>3	<0.001	<0.001
PVR	NECTIN2	743	1	8	17	>3	<0.001	<0.001
CD48	S100A9	742	3	7	17	>3	<0.001	<0.001
CD274	PDCD1LG2	756	1	0	12	>3	<0.001	<0.001
CD48	HDGF	739	3	10	17	>3	<0.001	<0.001
CD48	ATF6	743	4	6	16	>3	<0.001	<0.001
NECTIN2	IRF3	741	9	3	16	>3	<0.001	<0.001
TNFSF4	ATF6	744	3	7	15	>3	<0.001	<0.001
TNFSF18	ATF6	744	3	7	15	>3	<0.001	<0.001
CD48	MUC1	731	3	18	17	>3	<0.001	<0.001
TGFB1	IRF3	742	8	6	13	>3	<0.001	<0.001
NECTIN2	TGFB1	737	11	7	14	>3	<0.001	<0.001
S100A9	ATF6	737	10	8	14	>3	<0.001	<0.001
TNFSF4	S100A9	740	5	11	13	>3	<0.001	<0.001
TNFSF18	S100A9	740	5	11	13	>3	<0.001	<0.001
PVR	IRF3	744	6	7	12	>3	<0.001	<0.001
TNFSF9	CD70	759	0	2	8	>3	<0.001	<0.001
HDGF	ATF6	734	13	8	14	>3	<0.001	<0.001
TNFSF4	CD48	743	6	8	12	>3	<0.001	<0.001
TNFSF18	CD48	743	6	8	12	>3	<0.001	<0.001
ATF6	MUC1	727	7	20	15	>3	<0.001	<0.001
PVR	TGFB1	742	6	9	12	>3	<0.001	<0.001
GLS2	CDK2	758	2	1	8	>3	<0.001	<0.001
TNFRSF14	PADI4	742	11	5	11	>3	<0.001	<0.001
GLS2	CDK4	755	2	4	8	>3	<0.001	<0.001
PDCD1LG2	TYRP1	747	3	10	9	>3	<0.001	<0.001
IL10	MUC1	733	1	25	10	>3	<0.001	<0.001
TNFSF4	MUC1	728	6	23	12	>3	<0.001	<0.001
TNFSF18	MUC1	728	6	23	12	>3	<0.001	<0.001
CD274	TYRP1	746	4	10	9	>3	<0.001	<0.001
TNFSF4	HDGF	735	7	16	11	>3	<0.001	<0.001
TNFSF18	HDGF	735	7	16	11	>3	<0.001	<0.001
S100A9	IL10	743	15	2	9	>3	<0.001	<0.001
HDGF	IL10	740	18	2	9	>3	<0.001	<0.001
BECN1	STAT3	754	3	5	7	>3	<0.001	<0.001
CD48	IL10	746	12	3	8	>3	<0.001	<0.001
CDK2	CDK4	754	3	6	6	>3	<0.001	<0.001
TNFSF4	IL10	747	11	4	7	>3	<0.001	<0.001
TNFSF18	IL10	747	11	4	7	>3	<0.001	<0.001
CD80	CD86	759	1	4	5	>3	<0.001	<0.001
ATF6	IL10	743	15	4	7	>3	<0.001	<0.001
TNFRSF1A	CDKN1B	750	10	3	6	>3	<0.001	<0.001
TGFB1	MUC1	723	11	25	10	>3	<0.001	<0.001
NT5E	IFNGR1	755	5	4	5	>3	<0.001	<0.001
LGALS9	CDK4	753	4	7	5	>3	<0.001	<0.001
TNFRSF14	TNFSF4	736	15	11	7	>3	<0.001	<0.001
TNFRSF14	TNFSF18	736	15	11	7	>3	<0.001	<0.001
HSP90AA1	MMP2	757	3	5	4	>3	<0.001	<0.001
LGALS9	ATPAF2	757	5	3	4	>3	<0.001	<0.001
NECTIN2	MUC1	718	16	26	9	>3	<0.001	<0.001
IRF3	MUC1	723	11	27	8	>3	<0.001	<0.001
SLC2A4	ATPAF2	756	6	3	4	>3	<0.001	<0.001
RIPK3	MMP2	756	4	5	4	>3	<0.001	<0.001
VSIR	IRF3	746	4	14	5	>3	<0.001	<0.001
TNFRSF14	TRADD	739	16	8	6	>3	<0.001	<0.001
HDGF	STAT3	736	21	6	6	>3	<0.001	<0.001
VSIR	MMP2	755	5	5	4	>3	<0.001	<0.001
VSIR	TGFB1	744	4	16	5	>3	<0.001	<0.001
VSIR	TNFRSF14	743	4	17	5	>3	<0.001	<0.001
TNFRSF14	ADA	743	17	4	5	>3	<0.001	<0.001
NT5E	ANXA1	754	6	5	4	>3	<0.001	<0.001
BAK1	PADI4	751	2	12	4	>3	<0.001	<0.001
TNFRSF14	NECTIN2	729	15	18	7	>3	<0.001	<0.001
RIPK3	CDK4	753	4	8	4	>3	<0.001	<0.001
BAK1	VEGFA	750	2	13	4	>3	<0.001	<0.001
HDGF	TGFB1	728	20	14	7	>3	<0.001	<0.001
VSIR	NECTIN2	740	4	20	5	>3	<0.001	<0.001
HDGF	MMP2	738	22	4	5	>3	<0.001	<0.001
CD86	EGFR	759	6	1	3	>3	<0.001	<0.001
RIPK3	TRADD	751	4	10	4	>3	<0.001	<0.001
TNFRSF14	IRF3	734	16	13	6	>3	<0.001	<0.001
BAK1	TGFB1	746	2	17	4	>3	<0.001	<0.001
HDGF	PADI4	732	21	10	6	>3	<0.001	<0.001
TNFSF4	HSP90AA1	748	14	3	4	>3	<0.001	<0.001
TNFSF18	HSP90AA1	748	14	3	4	>3	<0.001	<0.001
TRADD	MMP2	750	10	5	4	>3	<0.001	<0.001
SLC2A1	PADI4	749	4	12	4	>3	<0.001	<0.001
NECTIN2	HDGF	724	18	20	7	>3	<0.001	<0.001
TNFRSF14	TGFB1	732	16	15	6	>3	<0.001	<0.001
HHLA2	CD200	758	2	6	3	>3	<0.001	<0.001
CDK4	MMP11	756	9	1	3	>3	<0.001	<0.001
NECTIN2	TYRP1	731	19	13	6	>3	<0.001	<0.001
SLC16A3	IRF3	740	10	14	5	>3	<0.001	<0.001
TNFSF4	PADI4	740	13	11	5	>3	<0.001	<0.001
TNFSF18	PADI4	740	13	11	5	>3	<0.001	<0.001
BAK1	SLC2A1	758	3	5	3	>3	<0.001	<0.001
SLC2A4	SLC16A1	757	7	2	3	>3	<0.001	<0.001
SLC16A1	NT5E	757	2	7	3	>3	<0.001	<0.001
TRADD	TGFB1	739	9	16	5	>3	<0.001	<0.001
HSP90AA1	EIF2AK3	758	4	4	3	>3	<0.001	<0.001
MUC1	MMP2	730	30	4	5	>3	<0.001	<0.001
TNFRSF14	HSP90AA1	744	18	3	4	>3	<0.001	<0.001
ICOSLG	HDGF	740	2	23	4	>3	<0.001	<0.001
MAP1LC3B	HDGF	740	2	23	4	>3	<0.001	<0.001
HDGF	IRF3	729	21	13	6	>3	<0.001	<0.001
VSIR	ICOSLG	757	6	3	3	>3	<0.001	<0.001
LGALS9	ICOSLG	757	6	3	3	>3	<0.001	<0.001
MAP1LC3B	ADA	757	3	6	3	>3	<0.001	<0.001
MAP1LC3B	MMP2	757	3	6	3	>3	<0.001	<0.001
SLC16A3	TGFB1	738	10	16	5	>3	<0.001	<0.001
CASP3	S100A9	742	3	20	4	>3	<0.001	<0.001
VSIR	PVR	746	5	14	4	>3	<0.001	<0.001
PVR	ADA	746	14	5	4	>3	<0.001	<0.001
SLC2A1	ATPAF2	757	5	4	3	>3	<0.001	<0.001
IRF3	MMP2	745	15	5	4	>3	<0.001	<0.001
BECN1	MUC1	729	5	30	5	>3	<0.001	<0.001
NT5E	MUC1	729	5	30	5	>3	<0.001	<0.001
TNFRSF14	SLC2A1	743	18	4	4	>3	<0.001	<0.001
EIF2AK3	MMP2	756	4	6	3	>3	<0.001	0.001
CD48	MMP2	744	16	5	4	>3	<0.001	0.001
CASP3	HDGF	739	3	23	4	>3	<0.001	0.001
RIPK3	SLC2A1	756	5	5	3	>3	<0.001	0.001
MAP1LC3B	IL10	755	3	8	3	>3	<0.001	0.001
HGF	CDK6	746	9	10	4	>3	<0.001	0.001
SLC16A3	S100A9	735	10	19	5	>3	<0.001	0.001
IRF3	TYRP1	736	14	14	5	>3	<0.001	0.001
MAP1LC3B	MUC1	732	2	31	4	>3	<0.001	0.001
GLS2	ATPAF2	755	7	4	3	>3	<0.001	0.001
TNFRSF14	MMP2	742	18	5	4	>3	<0.001	0.002
VEGFA	ATF6	735	12	17	5	>3	<0.001	0.002
CD48	ATG16L1	748	17	1	3	>3	<0.001	0.002
VSIR	RIPK3	755	6	5	3	>3	<0.001	0.002
LGALS9	RIPK3	755	6	5	3	>3	<0.001	0.002
LGALS9	SLC2A1	755	6	5	3	>3	<0.001	0.002
CD200	EIF2A	755	6	5	3	>3	<0.001	0.002
TNFRSF14	PVR	734	17	13	5	>3	<0.001	0.002
ATG16L1	ATF6	746	1	19	3	>3	<0.001	0.002
NECTIN2	PADI4	733	20	11	5	>3	<0.001	0.002
S100A9	MMP2	740	20	5	4	>3	<0.001	0.002
TGFB1	TYRP1	734	16	14	5	>3	<0.001	0.002
SLC16A3	HDGF	732	10	22	5	>3	<0.001	0.002
VSIR	ADA	754	6	6	3	>3	<0.001	0.002
STAT3	MUC1	727	7	30	5	>3	<0.001	0.002
TRADD	MAP1LC3B	752	11	3	3	>3	<0.001	0.002
ATPAF2	CDK4	753	4	9	3	>3	<0.001	0.002
EIF2AK3	STAT3	753	4	9	3	>3	<0.001	0.002
NECTIN2	ADA	739	21	5	4	>3	<0.001	0.002
MET	EZH2	763	3	1	2	>3	<0.001	0.002
ATG16L1	S100A9	744	1	21	3	>3	<0.001	0.002
ATF6	TYRP1	733	17	14	5	>3	<0.001	0.002
CASP3	MUC1	731	3	31	4	>3	<0.001	0.003
ICOSLG	SLC16A3	751	3	12	3	>3	<0.001	0.003
STAT3	IRF3	742	8	15	4	>3	<0.001	0.003
SLC2A1	IL10	753	5	8	3	>3	<0.001	0.003
LGALS9	SLC2A4	753	6	7	3	>3	<0.001	0.003
VSIR	NT5E	753	6	7	3	>3	<0.001	0.003
DCT	MMP2	753	7	6	3	>3	<0.001	0.003
VSIR	HDGF	737	5	23	4	>3	<0.001	0.003
ADA	HDGF	737	5	23	4	>3	<0.001	0.003
ICOSLG	TNFRSF1A	750	3	13	3	>3	<0.001	0.003
BAK1	TNFRSF1A	750	3	13	3	>3	<0.001	0.003
ICOSLG	PADI4	750	3	13	3	>3	<0.001	0.003
CD274	MUC1	726	8	30	5	>3	<0.001	0.003
CD48	STAT3	741	16	8	4	>3	<0.001	0.003
TNFRSF14	MUC16	693	14	54	8	2.874	<0.001	0.003
ATG16L1	HDGF	741	1	24	3	>3	<0.001	0.003
SLC2A1	CDK4	752	5	9	3	>3	<0.001	0.003
HSP90AA1	MYC	728	3	34	4	>3	<0.001	0.003
PVR	TRADD	741	14	10	4	>3	<0.001	0.004
MET	EGFR	762	3	2	2	>3	<0.001	0.004
IL18	SIRT1	762	3	2	2	>3	<0.001	0.004
HSP90AA1	EZH2	761	5	1	2	>3	<0.001	0.004
EIF2AK3	EZH2	761	5	1	2	>3	<0.001	0.004
PDCD1LG2	ATF6	739	8	18	4	>3	<0.001	0.004
BECN1	HDGF	736	6	23	4	>3	<0.001	0.004
NT5E	HDGF	736	6	23	4	>3	<0.001	0.004
RIPK3	MUC1	730	4	31	4	>3	<0.001	0.004
TNFRSF14	ATF6	730	17	17	5	>3	<0.001	0.004
CDK4	MMP2	751	9	6	3	>3	<0.001	0.004
VSIR	STAT3	751	6	9	3	>3	<0.001	0.004
ICOSLG	IRF3	747	3	16	3	>3	<0.001	0.005
BAK1	IRF3	747	3	16	3	>3	<0.001	0.005
PVR	SLC16A3	740	14	11	4	>3	<0.001	0.005
HSP90AA1	PADI4	749	4	13	3	>3	<0.001	0.005
TNFRSF14	MUC1	718	16	29	6	>3	<0.001	0.005
TRADD	SLC2A1	750	11	5	3	>3	<0.001	0.005
CD48	MAP1LC3B	746	17	3	3	>3	<0.001	0.005
HSP90AA1	VEGFA	748	4	14	3	>3	<0.001	0.005
VEGFA	EIF2AK3	748	14	4	3	>3	<0.001	0.005
CD274	IFNGR1	750	10	6	3	>3	<0.001	0.005
ICOSLG	MMP11	761	4	2	2	>3	<0.001	0.005
BAK1	MMP11	761	4	2	2	>3	<0.001	0.005
CD274	ATF6	738	9	18	4	>3	<0.001	0.005
SLC16A3	MUC1	724	10	30	5	>3	<0.001	0.006
CD80	TGFB1	745	3	18	3	>3	<0.001	0.006
ICOSLG	TGFB1	745	3	18	3	>3	<0.001	0.006
ATG16L1	MUC1	733	1	32	3	>3	<0.001	0.006
IFNAR2	MUC1	733	1	32	3	>3	<0.001	0.006
MLKL	IL18	761	3	3	2	>3	<0.001	0.006
PVR	DNMT1	747	15	4	3	>3	<0.001	0.006
NECTIN2	STAT3	736	21	8	4	>3	<0.001	0.006
CCL22	MMP2	759	1	7	2	>3	<0.001	0.006
EZH2	MMP2	759	1	7	2	>3	<0.001	0.006
VSIR	TRADD	749	6	11	3	>3	<0.001	0.006
LGALS9	TRADD	749	6	11	3	>3	<0.001	0.006
TRADD	ADA	749	11	6	3	>3	<0.001	0.006
CD48	SLC16A3	738	16	11	4	>3	<0.001	0.006
TNFRSF14	ICOSLG	744	19	3	3	>3	<0.001	0.006
TNFRSF14	BAK1	744	19	3	3	>3	<0.001	0.006
TNFRSF14	MAP1LC3B	744	19	3	3	>3	<0.001	0.006
BAK1	ATF6	744	3	19	3	>3	<0.001	0.006
VSIR	MUC1	729	5	31	4	>3	<0.001	0.006
ADA	MUC1	729	5	31	4	>3	<0.001	0.006
ANXA1	MUC1	729	5	31	4	>3	<0.001	0.006
TNFRSF1A	RIPK3	748	13	5	3	>3	<0.001	0.006
PADI4	IRF3	738	12	15	4	>3	<0.001	0.006
TNFSF4	VEGFA	738	14	13	4	>3	<0.001	0.007
TNFSF18	VEGFA	738	14	13	4	>3	<0.001	0.007
DNMT1	IRF3	746	4	16	3	>3	<0.001	0.007
LDHA	HSP90AA1	760	2	5	2	>3	<0.001	0.007
HSP90AA1	EGFR	760	5	2	2	>3	<0.001	0.007
EGFR	EIF2AK3	760	2	5	2	>3	<0.001	0.007
ATPAF2	MMP11	760	5	2	2	>3	<0.001	0.007
PADI4	MUC1	723	11	30	5	>3	<0.001	0.007
EZH2	DCT	758	1	8	2	>3	<0.001	0.007
VSIR	SLC16A3	748	6	12	3	>3	<0.001	0.007
LGALS9	SLC16A3	748	6	12	3	>3	<0.001	0.007
CD48	CASP3	745	17	4	3	>3	<0.001	0.007
CD48	HSP90AA1	745	17	4	3	>3	<0.001	0.007
ICOSLG	MLKL	760	4	3	2	>3	<0.001	0.007
MLKL	MAP1LC3B	760	3	4	2	>3	<0.001	0.007
MMP1	MMP3	760	3	4	2	>3	<0.001	0.007
MAP1LC3B	S100A9	742	3	21	3	>3	<0.001	0.007
S100A9	CXCL5	742	21	3	3	>3	<0.001	0.007
BAK1	MUC16	705	2	58	4	>3	<0.001	0.007
EGFR	HIF1A	759	2	6	2	>3	<0.001	0.008
SIRT1	HIF1A	759	2	6	2	>3	<0.001	0.008
NECTIN2	ICOSLG	741	22	3	3	>3	<0.001	0.008
NECTIN2	BAK1	741	22	3	3	>3	<0.001	0.008
VSIR	TNFRSF1A	747	6	13	3	>3	<0.001	0.008
VSIR	PADI4	747	6	13	3	>3	<0.001	0.008
LGALS9	PADI4	747	6	13	3	>3	<0.001	0.008
ADA	PADI4	747	6	13	3	>3	<0.001	0.008
TGFB1	PADI4	736	17	12	4	>3	<0.001	0.008
TNFRSF1A	TGFB1	736	12	17	4	>3	<0.001	0.008
TNFRSF14	HDGF	725	17	22	5	>3	<0.001	0.009
PVR	TYRP1	736	14	15	4	>3	<0.001	0.009
TNFSF4	TYRP1	736	14	15	4	>3	<0.001	0.009
TNFSF18	TYRP1	736	14	15	4	>3	<0.001	0.009
TNFRSF14	CASP3	743	19	4	3	>3	<0.001	0.009
HSP90AA1	ATF6	743	4	19	3	>3	<0.001	0.009
TNFRSF14	DNMT1	743	19	4	3	>3	<0.001	0.009
RIPK3	IRF3	745	5	16	3	>3	<0.001	0.009
CDK4	EZH2	756	10	1	2	>3	<0.001	0.009
CD274	HDGF	733	9	23	4	>3	<0.001	0.009
NECTIN2	TRADD	734	21	10	4	>3	<0.001	0.009
SLC16A1	ATPAF2	759	3	5	2	>3	<0.001	0.009
HSP90AA1	MET	759	5	3	2	>3	<0.001	0.009
MET	EIF2AK3	759	3	5	2	>3	<0.001	0.009
CD80	HDGF	739	3	24	3	>3	<0.001	0.009
BAK1	HDGF	739	3	24	3	>3	<0.001	0.009
HDGF	CXCL5	739	24	3	3	>3	<0.001	0.009
EGFR	MMP2	758	2	7	2	>3	<0.001	0.009
VSIR	EGFR	758	7	2	2	>3	<0.001	0.009
VSIR	SIRT1	758	7	2	2	>3	<0.001	0.009
VSIR	MMP11	758	7	2	2	>3	<0.001	0.009
LGALS9	MMP11	758	7	2	2	>3	<0.001	0.009
ADA	MMP11	758	7	2	2	>3	<0.001	0.009
TRADD	IL10	747	11	8	3	>3	<0.001	0.009
ATF6	PADI4	735	18	12	4	>3	<0.001	0.009
ICOSLG	BAK1	759	4	4	2	>3	<0.001	0.009
ICOSLG	MAP1LC3B	759	4	4	2	>3	<0.001	0.009
PVR	MUC1	721	13	30	5	>3	<0.001	0.01
TNFSF4	MMP2	745	15	6	3	>3	<0.001	0.01
TNFSF18	MMP2	745	15	6	3	>3	<0.001	0.01
HSP90AA1	S100A9	741	4	21	3	>3	<0.001	0.011
SLC2A4	EGFR	757	8	2	2	>3	<0.001	0.011
NT5E	EGFR	757	8	2	2	>3	<0.001	0.011
GLS2	MMP11	757	8	2	2	>3	<0.001	0.011
SLC2A4	MMP11	757	8	2	2	>3	<0.001	0.011
RIPK3	TGFB1	743	5	18	3	>3	<0.001	0.011
RIPK3	MLKL	758	6	3	2	>3	<0.001	0.011
SLC2A1	SLC16A1	758	6	3	2	>3	<0.001	0.011
TNFSF9	MET	758	6	3	2	>3	<0.001	0.011
MLKL	SLC2A1	758	3	6	2	>3	<0.001	0.011
HHLA2	EIF2A	758	3	6	2	>3	<0.001	0.011
MET	HIF1A	758	3	6	2	>3	<0.001	0.011
NECTIN2	SLC16A3	733	21	11	4	>3	<0.001	0.011
TNFRSF14	VEGFA	734	18	13	4	>3	<0.001	0.011
NECTIN2	HSP90AA1	740	22	4	3	>3	<0.001	0.011
NECTIN2	DNMT1	740	22	4	3	>3	<0.001	0.011
ADA	IRF3	744	6	16	3	>3	<0.001	0.011
SLC2A4	VEGFA	745	7	14	3	>3	<0.001	0.011
TNFRSF14	TNFSF9	742	19	5	3	>3	0.001	0.012
CASP3	MAP1LC3B	758	5	4	2	>3	0.001	0.012
CASP3	CXCL5	758	5	4	2	>3	0.001	0.012
BAK1	HSP90AA1	758	4	5	2	>3	0.001	0.012
TYRP1	MUC1	720	14	30	5	>3	0.001	0.012
CASP8	ATG16L1	756	9	2	2	>3	0.001	0.013
HSP90AA1	MUC16	704	3	58	4	>3	0.001	0.013
TNFSF4	SLC2A4	744	15	7	3	>3	0.001	0.013
TNFSF18	SLC2A4	744	15	7	3	>3	0.001	0.013
SLC16A3	CDK4	745	12	9	3	>3	0.001	0.013
LGALS9	MLKL	757	7	3	2	>3	0.001	0.013
VTCN1	SLC16A1	757	7	3	2	>3	0.001	0.013
CD86	MET	757	7	3	2	>3	0.001	0.013
VSIR	MET	757	7	3	2	>3	0.001	0.013
MLKL	MMP2	757	3	7	2	>3	0.001	0.013
MET	MMP2	757	3	7	2	>3	0.001	0.013
TNFSF4	MYC	718	13	33	5	>3	0.001	0.013
TNFSF18	MYC	718	13	33	5	>3	0.001	0.013
NECTIN2	TNFRSF1A	732	21	12	4	>3	0.001	0.013
HSP90AA1	HDGF	738	4	24	3	>3	0.001	0.013
PDCD1LG2	ATG16L1	755	10	2	2	>3	0.001	0.014
EGFR	STAT3	755	2	10	2	>3	0.001	0.014
TGFB1	IFNGR1	742	18	6	3	>3	0.001	0.014
TGFB1	CDK2	742	18	6	3	>3	0.001	0.014
CD86	TGFB1	742	6	18	3	>3	0.001	0.014
LGALS9	TGFB1	742	6	18	3	>3	0.001	0.014
ADA	TGFB1	742	6	18	3	>3	0.001	0.014
PDCD1LG2	MUC1	726	8	31	4	>3	0.001	0.014
NT5E	IRF3	743	7	16	3	>3	0.001	0.014
NT5E	TYRP1	743	7	16	3	>3	0.001	0.014
ICOSLG	RIPK3	757	4	6	2	>3	0.001	0.014
BAK1	RIPK3	757	4	6	2	>3	0.001	0.014
RIPK3	MAP1LC3B	757	6	4	2	>3	0.001	0.014
ICOSLG	SLC2A1	757	4	6	2	>3	0.001	0.014
MAP1LC3B	SLC2A1	757	4	6	2	>3	0.001	0.014
CD80	EIF2A	757	4	6	2	>3	0.001	0.014
CASP3	HSP90AA1	757	5	5	2	>3	0.001	0.015
HSP90AA1	DNMT1	757	5	5	2	>3	0.001	0.015
TNFRSF14	TYRP1	732	18	15	4	>3	0.001	0.015
CDK4	MUC16	700	7	57	5	>3	0.001	0.015
CD70	MET	756	8	3	2	>3	0.001	0.015
MLKL	DCT	756	3	8	2	>3	0.001	0.015
NECTIN2	RIPK3	739	22	5	3	>3	0.002	0.015
TNFRSF14	IFNGR1	741	19	6	3	>3	0.002	0.015
ATF6	MMP2	741	19	6	3	>3	0.002	0.015
CD274	ATG16L1	754	11	2	2	>3	0.002	0.015
HGF	EGFR	754	11	2	2	>3	0.002	0.015
CD274	IFNAR2	754	11	2	2	>3	0.002	0.015
CD80	MUC1	731	3	32	3	>3	0.002	0.015
ICOSLG	MUC1	731	3	32	3	>3	0.002	0.015
BAK1	MUC1	731	3	32	3	>3	0.002	0.015
CXCL5	MUC1	731	3	32	3	>3	0.002	0.015
CD48	BECN1	742	17	7	3	>3	0.002	0.016
CD80	VTCN1	756	4	7	2	>3	0.002	0.017
CD80	CD200	756	4	7	2	>3	0.002	0.017
VSIR	BAK1	756	7	4	2	>3	0.002	0.017
LGALS9	BAK1	756	7	4	2	>3	0.002	0.017
VSIR	MAP1LC3B	756	7	4	2	>3	0.002	0.017
ICOSLG	ADA	756	4	7	2	>3	0.002	0.017
BAK1	ADA	756	4	7	2	>3	0.002	0.017
ICOSLG	ANXA1	756	4	7	2	>3	0.002	0.017
ANXA1	CXCL5	756	7	4	2	>3	0.002	0.017
ICOSLG	MMP2	756	4	7	2	>3	0.002	0.017
CXCL5	MMP2	756	4	7	2	>3	0.002	0.017
TNFRSF14	CD48	731	18	16	4	>3	0.002	0.017
MLKL	IL10	755	3	9	2	>3	0.002	0.017
CD274	TNFRSF1A	743	10	13	3	>3	0.002	0.017
CD274	PADI4	743	10	13	3	>3	0.002	0.017
GLS2	TGFB1	741	7	18	3	>3	0.002	0.017
NT5E	TGFB1	741	7	18	3	>3	0.002	0.017
LDHA	MUC16	706	1	59	3	>3	0.002	0.018
TRADD	SLC16A3	743	11	12	3	>3	0.002	0.018
RIPK3	HDGF	737	5	24	3	>3	0.002	0.018
SLC2A1	HDGF	737	5	24	3	>3	0.002	0.018
CASP3	SLC2A1	756	5	6	2	>3	0.002	0.018
RIPK3	ATPAF2	756	6	5	2	>3	0.002	0.018
TNFSF9	HSP90AA1	756	6	5	2	>3	0.002	0.018
RIPK3	HSP90AA1	756	6	5	2	>3	0.002	0.018
SLC2A1	HSP90AA1	756	6	5	2	>3	0.002	0.018
TNFSF9	DNMT1	756	6	5	2	>3	0.002	0.018
HSP90AA1	HIF1A	756	5	6	2	>3	0.002	0.018
EIF2AK3	HIF1A	756	5	6	2	>3	0.002	0.018
PDCD1LG2	TNFSF4	742	9	15	3	>3	0.002	0.019
PDCD1LG2	TNFSF18	742	9	15	3	>3	0.002	0.019
PVR	STAT3	742	15	9	3	>3	0.002	0.019
TNFSF4	STAT3	742	15	9	3	>3	0.002	0.019
TNFSF18	STAT3	742	15	9	3	>3	0.002	0.019
SLC16A3	MMP11	752	13	2	2	>3	0.002	0.019
SLC2A1	MUC16	703	4	58	4	>3	0.002	0.019
TNFRSF14	CD70	740	19	7	3	>3	0.002	0.019
TNFRSF14	SLC2A4	740	19	7	3	>3	0.002	0.019
TNFRSF14	NT5E	740	19	7	3	>3	0.002	0.019
SLC2A4	ATF6	740	7	19	3	>3	0.002	0.019
MLKL	CDK4	754	3	10	2	>3	0.002	0.019
MLKL	STAT3	754	3	10	2	>3	0.002	0.019
MET	STAT3	754	3	10	2	>3	0.002	0.019
CD48	CASP8	741	17	8	3	>3	0.002	0.019
BAK1	SLC2A4	755	4	8	2	>3	0.002	0.019
ICOSLG	NT5E	755	4	8	2	>3	0.002	0.019
NT5E	CXCL5	755	8	4	2	>3	0.002	0.019
NECTIN2	MMP2	738	22	6	3	>3	0.002	0.019
TRADD	PADI4	742	11	13	3	>3	0.002	0.02
CASP3	ADA	755	5	7	2	>3	0.002	0.021
ATPAF2	CDK2	755	5	7	2	>3	0.002	0.021
DNMT1	MMP2	755	5	7	2	>3	0.002	0.021
CD86	HSP90AA1	755	7	5	2	>3	0.002	0.021
VSIR	HSP90AA1	755	7	5	2	>3	0.002	0.021
CD86	EIF2AK3	755	7	5	2	>3	0.002	0.021
VSIR	EIF2AK3	755	7	5	2	>3	0.002	0.021
VSIR	DNMT1	755	7	5	2	>3	0.002	0.021
CD274	MET	753	11	3	2	>3	0.003	0.021
HGF	MET	753	11	3	2	>3	0.003	0.021
EIF2A	HIF1A	755	6	6	2	>3	0.003	0.021
TRADD	MUC1	724	10	31	4	>3	0.003	0.022
PVR	HDGF	728	14	23	4	>3	0.003	0.022
TNFSF4	HGF	741	15	10	3	>3	0.003	0.022
TNFSF18	HGF	741	15	10	3	>3	0.003	0.022
CD274	TNFSF4	741	10	15	3	>3	0.003	0.022
CD274	TNFSF18	741	10	15	3	>3	0.003	0.022
HSP90AA1	MUC1	730	4	32	3	>3	0.003	0.022
LDHA	VEGFA	750	2	15	2	>3	0.003	0.022
BAK1	CASP8	754	4	9	2	>3	0.003	0.022
ICOSLG	IL10	754	4	9	2	>3	0.003	0.022
BECN1	S100A9	738	7	21	3	>3	0.003	0.023
CD86	HDGF	736	6	24	3	>3	0.003	0.023
ANXA1	HDGF	736	6	24	3	>3	0.003	0.023
MLKL	TRADD	752	3	12	2	>3	0.003	0.024
TRADD	SLC16A1	752	12	3	2	>3	0.003	0.024
TNFSF4	LDHA	749	16	2	2	>3	0.003	0.024
TNFSF18	LDHA	749	16	2	2	>3	0.003	0.024
ATPAF2	NT5E	754	5	8	2	>3	0.003	0.024
CD70	HSP90AA1	754	8	5	2	>3	0.003	0.024
CD70	DNMT1	754	8	5	2	>3	0.003	0.024
HSP90AA1	DCT	754	5	8	2	>3	0.003	0.024
EIF2AK3	DCT	754	5	8	2	>3	0.003	0.024
CD274	IRF3	740	10	16	3	>3	0.003	0.025
NECTIN2	NT5E	737	22	7	3	>3	0.003	0.025
ICOSLG	CDK4	753	4	10	2	>3	0.003	0.025
BAK1	CDK4	753	4	10	2	>3	0.003	0.025
ICOSLG	STAT3	753	4	10	2	>3	0.003	0.025
BAK1	STAT3	753	4	10	2	>3	0.003	0.025
VSIR	TNFSF9	754	7	6	2	>3	0.003	0.025
CD200	RIPK3	754	7	6	2	>3	0.003	0.025
VSIR	SLC2A1	754	7	6	2	>3	0.003	0.025
RIPK3	ADA	754	6	7	2	>3	0.003	0.025
SLC2A1	ADA	754	6	7	2	>3	0.003	0.025
RIPK3	ANXA1	754	6	7	2	>3	0.003	0.025
SLC2A1	ANXA1	754	6	7	2	>3	0.003	0.025
CD86	EIF2A	754	7	6	2	>3	0.003	0.025
CD86	HIF1A	754	7	6	2	>3	0.003	0.025
VSIR	HIF1A	754	7	6	2	>3	0.003	0.025
TNFSF9	MMP2	754	6	7	2	>3	0.003	0.025
SLC2A1	MMP2	754	6	7	2	>3	0.003	0.025
HIF1A	MMP2	754	6	7	2	>3	0.003	0.025
TRADD	MUC16	698	9	57	5	2.766	0.003	0.025
TGFB1	CDK4	739	18	9	3	>3	0.003	0.025
TGFB1	STAT3	739	18	9	3	>3	0.003	0.025
TNFSF4	TRADD	740	15	11	3	>3	0.003	0.025
TNFSF18	TRADD	740	15	11	3	>3	0.003	0.025
EGFR	IRF3	748	2	17	2	>3	0.003	0.025
IFNAR2	IRF3	748	2	17	2	>3	0.003	0.025
ATG16L1	TYRP1	748	2	17	2	>3	0.003	0.025
TNFRSF1A	PADI4	740	13	13	3	>3	0.004	0.026
LGALS9	MUC16	702	5	58	4	>3	0.004	0.026
TNFRSF14	S100A9	727	18	20	4	>3	0.004	0.027
CASP8	HSP90AA1	753	9	5	2	>3	0.004	0.028
CASP3	IL10	753	5	9	2	>3	0.004	0.028
ATPAF2	IL10	753	5	9	2	>3	0.004	0.028
PDCD1LG2	TNFRSF14	738	9	19	3	>3	0.004	0.028
ATF6	STAT3	738	19	9	3	>3	0.004	0.028
CD274	CD80	752	11	4	2	>3	0.004	0.028
CD274	ICOSLG	752	11	4	2	>3	0.004	0.028
PKM	PADI4	750	3	14	2	>3	0.004	0.028
TRADD	IRF3	739	11	16	3	>3	0.004	0.028
RIPK3	GLS2	753	6	8	2	>3	0.004	0.029
TNFSF9	SLC2A4	753	6	8	2	>3	0.004	0.029
SLC2A1	SLC2A4	753	6	8	2	>3	0.004	0.029
RIPK3	NT5E	753	6	8	2	>3	0.004	0.029
SLC2A1	NT5E	753	6	8	2	>3	0.004	0.029
SLC2A4	EIF2A	753	8	6	2	>3	0.004	0.029
SLC2A4	HIF1A	753	8	6	2	>3	0.004	0.029
TNFSF4	SLC16A3	739	15	12	3	>3	0.004	0.029
TNFSF18	SLC16A3	739	15	12	3	>3	0.004	0.029
TGFB1	IFNAR2	746	19	2	2	>3	0.004	0.029
TGFB1	MMP11	746	19	2	2	>3	0.004	0.029
SLC2A1	MUC1	729	5	32	3	>3	0.004	0.029
CD86	VTCN1	753	7	7	2	>3	0.004	0.029
CD86	VSIR	753	7	7	2	>3	0.004	0.029
CD86	CD200	753	7	7	2	>3	0.004	0.029
VSIR	LGALS9	753	7	7	2	>3	0.004	0.029
VSIR	ANXA1	753	7	7	2	>3	0.004	0.029
LGALS9	ANXA1	753	7	7	2	>3	0.004	0.029
VTCN1	IFNGR1	753	7	7	2	>3	0.004	0.029
VSIR	IFNGR1	753	7	7	2	>3	0.004	0.029
ANXA1	IFNGR1	753	7	7	2	>3	0.004	0.029
ANXA1	CDKN1B	753	7	7	2	>3	0.004	0.029
CD86	MMP2	753	7	7	2	>3	0.004	0.029
CD200	MMP2	753	7	7	2	>3	0.004	0.029
LGALS9	MMP2	753	7	7	2	>3	0.004	0.029
ADA	MMP2	753	7	7	2	>3	0.004	0.029
ANXA1	MMP2	753	7	7	2	>3	0.004	0.029
CD274	TGFB1	738	10	18	3	>3	0.004	0.029
NECTIN2	ATF6	726	21	18	4	2.942	0.004	0.029
ICOSLG	TRADD	751	4	12	2	>3	0.004	0.03
TNFRSF1A	MUC1	722	12	31	4	2.957	0.004	0.03
TGFB1	MUC16	692	15	56	6	2.305	0.004	0.03
HSP90AA1	CDK4	752	5	10	2	>3	0.004	0.03
EIF2AK3	CDK4	752	5	10	2	>3	0.004	0.03
HSP90AA1	STAT3	752	5	10	2	>3	0.004	0.03
TNFRSF14	LDHA	745	20	2	2	>3	0.005	0.03
TNFRSF14	MMP11	745	20	2	2	>3	0.005	0.03
CD274	TNFRSF14	737	10	19	3	>3	0.005	0.032
HGF	ATF6	737	10	19	3	>3	0.005	0.032
PDCD1LG2	S100A9	736	9	21	3	>3	0.005	0.032
S100A9	STAT3	736	21	9	3	>3	0.005	0.032
TNFSF4	PKM	748	16	3	2	>3	0.005	0.033
TNFSF18	PKM	748	16	3	2	>3	0.005	0.033
TNFSF4	MET	748	16	3	2	>3	0.005	0.033
TNFSF18	MET	748	16	3	2	>3	0.005	0.033
CASP8	SLC2A1	752	9	6	2	>3	0.005	0.033
RIPK3	IL10	752	6	9	2	>3	0.005	0.033
CASP8	HIF1A	752	9	6	2	>3	0.005	0.033
PVR	PADI4	738	15	13	3	>3	0.005	0.033
VSIR	CD70	752	7	8	2	>3	0.005	0.033
LGALS9	GLS2	752	7	8	2	>3	0.005	0.033
CD86	SLC2A4	752	7	8	2	>3	0.005	0.033
VSIR	SLC2A4	752	7	8	2	>3	0.005	0.033
CD86	NT5E	752	7	8	2	>3	0.005	0.033
VTCN1	NT5E	752	7	8	2	>3	0.005	0.033
LGALS9	NT5E	752	7	8	2	>3	0.005	0.033
CD70	MMP2	752	8	7	2	>3	0.005	0.033
SLC2A4	MMP2	752	8	7	2	>3	0.005	0.033
NT5E	MMP2	752	8	7	2	>3	0.005	0.033
CASP8	HDGF	734	8	24	3	>3	0.005	0.034
LDHA	S100A9	743	2	22	2	>3	0.005	0.034
MET	IRF3	747	3	17	2	>3	0.006	0.035
MET	TYRP1	747	3	17	2	>3	0.006	0.035
GLS2	MUC16	701	6	58	4	>3	0.006	0.035
SLC2A4	MUC16	701	6	58	4	>3	0.006	0.035
MAP1LC3B	PADI4	749	4	14	2	>3	0.006	0.037
TNFRSF1A	IRF3	737	13	16	3	>3	0.006	0.037
NECTIN2	ATG16L1	742	23	2	2	>3	0.006	0.037
NECTIN2	EGFR	742	23	2	2	>3	0.006	0.037
NECTIN2	IFNAR2	742	23	2	2	>3	0.006	0.037
CDK4	HIF1A	751	10	6	2	>3	0.006	0.037
RIPK3	STAT3	751	6	10	2	>3	0.006	0.037
SLC2A1	STAT3	751	6	10	2	>3	0.006	0.037
HIF1A	STAT3	751	6	10	2	>3	0.006	0.037
PVR	VEGFA	737	15	14	3	>3	0.006	0.037
CD86	MUC1	728	6	32	3	>3	0.006	0.037
IFNGR1	MUC1	728	6	32	3	>3	0.006	0.037
CD48	PKM	746	18	3	2	>3	0.006	0.038
TRADD	ATPAF2	750	12	5	2	>3	0.006	0.038
TRADD	DNMT1	750	12	5	2	>3	0.006	0.038
CD274	S100A9	735	10	21	3	>3	0.006	0.038
PADI4	MUC16	696	11	57	5	2.473	0.006	0.039
IL10	MMP2	751	9	7	2	>3	0.006	0.039
VTCN1	CASP8	751	7	9	2	>3	0.006	0.039
LGALS9	CASP8	751	7	9	2	>3	0.006	0.039
LGALS9	IL10	751	7	9	2	>3	0.006	0.039
ADA	IL10	751	7	9	2	>3	0.006	0.039
PDIA3	MUC16	707	0	60	2	>3	0.006	0.039
BECN1	GLS2	751	8	8	2	>3	0.006	0.039
CD70	SLC2A4	751	8	8	2	>3	0.006	0.039
SLC2A4	NT5E	751	8	8	2	>3	0.006	0.039
CD48	PADI4	736	17	13	3	>3	0.007	0.041
HDGF	MMP11	740	25	2	2	>3	0.007	0.041
PDCD1LG2	HDGF	733	9	24	3	>3	0.007	0.041
TNFSF9	HGF	750	6	11	2	>3	0.007	0.042
CD274	NECTIN2	734	10	22	3	>3	0.007	0.042
PVR	ICOSLG	747	16	4	2	>3	0.007	0.043
ICOSLG	TNFSF4	747	4	16	2	>3	0.007	0.043
ICOSLG	TNFSF18	747	4	16	2	>3	0.007	0.043
PVR	BAK1	747	16	4	2	>3	0.007	0.043
TNFSF4	BAK1	747	16	4	2	>3	0.007	0.043
TNFSF18	BAK1	747	16	4	2	>3	0.007	0.043
TNFSF4	MAP1LC3B	747	16	4	2	>3	0.007	0.043
TNFSF18	MAP1LC3B	747	16	4	2	>3	0.007	0.043
TNFRSF14	SLC16A3	735	19	12	3	>3	0.007	0.043
TNFRSF14	SLC16A1	744	20	3	2	>3	0.007	0.043
TNFRSF14	MET	744	20	3	2	>3	0.007	0.043
PKM	ATF6	744	3	20	2	>3	0.007	0.043
MET	ATF6	744	3	20	2	>3	0.007	0.043
PDCD1LG2	CD200	750	10	7	2	>3	0.008	0.044
PDCD1LG2	IFNGR1	750	10	7	2	>3	0.008	0.044
STAT3	MMP2	750	10	7	2	>3	0.008	0.044
VSIR	CDK4	750	7	10	2	>3	0.008	0.044
ANXA1	CDK4	750	7	10	2	>3	0.008	0.044
CD86	STAT3	750	7	10	2	>3	0.008	0.044
VTCN1	STAT3	750	7	10	2	>3	0.008	0.044
LGALS9	STAT3	750	7	10	2	>3	0.008	0.044
VEGFA	MYC	718	13	34	4	2.7	0.008	0.044
XIAP	ATG4A	765	2	1	1	>3	0.008	0.045
PDIA3	EZH2	765	1	2	1	>3	0.008	0.045
BECN1	IL10	750	8	9	2	>3	0.008	0.045
TNFRSF1A	HSP90AA1	748	14	5	2	>3	0.008	0.046
CASP3	PADI4	748	5	14	2	>3	0.008	0.046
ATPAF2	PADI4	748	5	14	2	>3	0.008	0.046
DNMT1	PADI4	748	5	14	2	>3	0.008	0.046
CD48	VEGFA	735	17	14	3	>3	0.008	0.046
MUC16	MMP3	704	59	3	3	>3	0.008	0.047
PKM	S100A9	742	3	22	2	>3	0.009	0.05
CD274	CD86	749	11	7	2	>3	0.009	0.05
CD274	CD200	749	11	7	2	>3	0.009	0.05
CD274	LGALS9	749	11	7	2	>3	0.009	0.05
